# Supplementary material for: Human-robot interaction: the impact of robotic aesthetics on anticipated human trust
Source: PeerJ Comput Sci. 2022 Jan 14;8:e837. doi: 10.7717/peerj-cs.837 (PMC8771782; doi:10.7717/peerj-cs.837)
Supplement: Supplemental Information 2 — A quantitative questionnaire that shows the influence of aesthetics visualisations on a participants ability to trust robots. The data were used to evaluate the level of influence different aesthetic manipulations of the robots caused on a participants ability to trust. [file peerj-cs-08-837-s002.csv]

StartDate	EndDate	Duration (in seconds)	Finished	RecordedDate	ResponseId	DistributionChannel	UserLanguage	Q118	Q13	Q14	Q17	Q51	Q55	Q48_1	Q57	Q65	Q77	Q60	Q62	Q90_0_GROUP	Q90_1_GROUP	Q90_2_GROUP	Q90_0_1_RANK	Q90_0_2_RANK	Q90_0_3_RANK	Q90_0_4_RANK	Q90_0_5_RANK	Q90_0_8_RANK	Q90_0_9_RANK	Q90_0_10_RANK	Q90_0_11_RANK	Q90_0_12_RANK	Q90_1_1_RANK	Q90_1_2_RANK	Q90_1_3_RANK	Q90_1_4_RANK	Q90_1_5_RANK	Q90_1_8_RANK	Q90_1_9_RANK	Q90_1_10_RANK	Q90_1_11_RANK	Q90_1_12_RANK	Q90_2_1_RANK	Q90_2_2_RANK	Q90_2_3_RANK	Q90_2_4_RANK	Q90_2_5_RANK	Q90_2_8_RANK	Q90_2_9_RANK
Start Date	End Date	Duration (in seconds)	Finished	Recorded Date	Response ID	Distribution Channel	User Language	Q118	How old are you?	What is your gender?	Do you use (or have had any experience) with robots?	Would you trust a robot in everyday life? (e.g- Your teacher/ Doctor / Receptionist / Driver / Tour guide etc...	Would you trust Canbot by the way they look?	In your opinion, how trusting is this robot by their appearance? - 0 = Not very trusting and 100 = very trusting)	Do you trust CANBOT more now?	What emotion do you think Canbot is feeling? (MAX 2)	Does this affect your ability to trust Canbot?	How does Canbot make you feel with this appearance? ( PICK 3)	Do you like Canbot with human eyes?	What do you believe only robots, only humans or both should have? Drag features to relevant boxes. - Groups - Robot	What do you believe only robots, only humans or both should have? Drag features to relevant boxes. - Groups - Both	What do you believe only robots, only humans or both should have? Drag features to relevant boxes. - Groups - Human	What do you believe only robots, only humans or both should have? Drag features to relevant boxes. - Ranks - Robot - Eyes - Rank	What do you believe only robots, only humans or both should have? Drag features to relevant boxes. - Ranks - Robot - Mouth - Rank	What do you believe only robots, only humans or both should have? Drag features to relevant boxes. - Ranks - Robot - Nose - Rank	What do you believe only robots, only humans or both should have? Drag features to relevant boxes. - Ranks - Robot - Emotions - Rank	What do you believe only robots, only humans or both should have? Drag features to relevant boxes. - Ranks - Robot - Arms/ Legs - Rank	What do you believe only robots, only humans or both should have? Drag features to relevant boxes. - Ranks - Robot - Feelings - Rank	What do you believe only robots, only humans or both should have? Drag features to relevant boxes. - Ranks - Robot - Ability to learn - Rank	What do you believe only robots, only humans or both should have? Drag features to relevant boxes. - Ranks - Robot - To have rights - Rank	What do you believe only robots, only humans or both should have? Drag features to relevant boxes. - Ranks - Robot - To be able to work - Rank	What do you believe only robots, only humans or both should have? Drag features to relevant boxes. - Ranks - Robot - To be trusted - Rank	What do you believe only robots, only humans or both should have? Drag features to relevant boxes. - Ranks - Both - Eyes - Rank	What do you believe only robots, only humans or both should have? Drag features to relevant boxes. - Ranks - Both - Mouth - Rank	What do you believe only robots, only humans or both should have? Drag features to relevant boxes. - Ranks - Both - Nose - Rank	What do you believe only robots, only humans or both should have? Drag features to relevant boxes. - Ranks - Both - Emotions - Rank	What do you believe only robots, only humans or both should have? Drag features to relevant boxes. - Ranks - Both - Arms/ Legs - Rank	What do you believe only robots, only humans or both should have? Drag features to relevant boxes. - Ranks - Both - Feelings - Rank	What do you believe only robots, only humans or both should have? Drag features to relevant boxes. - Ranks - Both - Ability to learn - Rank	What do you believe only robots, only humans or both should have? Drag features to relevant boxes. - Ranks - Both - To have rights - Rank	What do you believe only robots, only humans or both should have? Drag features to relevant boxes. - Ranks - Both - To be able to work - Rank	What do you believe only robots, only humans or both should have? Drag features to relevant boxes. - Ranks - Both - To be trusted - Rank	What do you believe only robots, only humans or both should have? Drag features to relevant boxes. - Ranks - Human - Eyes - Rank	What do you believe only robots, only humans or both should have? Drag features to relevant boxes. - Ranks - Human - Mouth - Rank	What do you believe only robots, only humans or both should have? Drag features to relevant boxes. - Ranks - Human - Nose - Rank	What do you believe only robots, only humans or both should have? Drag features to relevant boxes. - Ranks - Human - Emotions - Rank	What do you believe only robots, only humans or both should have? Drag features to relevant boxes. - Ranks - Human - Arms/ Legs - Rank	What do you believe only robots, only humans or both should have? Drag features to relevant boxes. - Ranks - Human - Feelings - Rank	What do you believe only robots, only humans or both should have? Drag features to relevant boxes. - Ranks - Human - Ability to learn - Rank
{"ImportId":"startDate","timeZone":"Europe/London"}	{"ImportId":"endDate","timeZone":"Europe/London"}	{"ImportId":"duration"}	{"ImportId":"finished"}	{"ImportId":"recordedDate","timeZone":"Europe/London"}	{"ImportId":"_recordId"}	{"ImportId":"distributionChannel"}	{"ImportId":"userLanguage"}	{"ImportId":"QID128"}	{"ImportId":"QID13"}	{"ImportId":"QID14"}	{"ImportId":"QID17"}	{"ImportId":"QID61"}	{"ImportId":"QID65"}	{"ImportId":"QID58_1"}	{"ImportId":"QID67"}	{"ImportId":"QID75"}	{"ImportId":"QID87"}	{"ImportId":"QID70"}	{"ImportId":"QID72"}	{"ImportId":"QID100_0_GROUP"}	{"ImportId":"QID100_1_GROUP"}	{"ImportId":"QID100_2_GROUP"}	{"ImportId":"QID100_G0_1_RANK"}	{"ImportId":"QID100_G0_2_RANK"}	{"ImportId":"QID100_G0_3_RANK"}	{"ImportId":"QID100_G0_4_RANK"}	{"ImportId":"QID100_G0_5_RANK"}	{"ImportId":"QID100_G0_8_RANK"}	{"ImportId":"QID100_G0_9_RANK"}	{"ImportId":"QID100_G0_10_RANK"}	{"ImportId":"QID100_G0_11_RANK"}	{"ImportId":"QID100_G0_12_RANK"}	{"ImportId":"QID100_G1_1_RANK"}	{"ImportId":"QID100_G1_2_RANK"}	{"ImportId":"QID100_G1_3_RANK"}	{"ImportId":"QID100_G1_4_RANK"}	{"ImportId":"QID100_G1_5_RANK"}	{"ImportId":"QID100_G1_8_RANK"}	{"ImportId":"QID100_G1_9_RANK"}	{"ImportId":"QID100_G1_10_RANK"}	{"ImportId":"QID100_G1_11_RANK"}	{"ImportId":"QID100_G1_12_RANK"}	{"ImportId":"QID100_G2_1_RANK"}	{"ImportId":"QID100_G2_2_RANK"}	{"ImportId":"QID100_G2_3_RANK"}	{"ImportId":"QID100_G2_4_RANK"}	{"ImportId":"QID100_G2_5_RANK"}	{"ImportId":"QID100_G2_8_RANK"}	{"ImportId":"QID100_G2_9_RANK"}
31/03/2020 16:55	31/03/2020 17:06	644	TRUE	31/03/2020 17:06	R_2YqTgGx39OJAoa9	anonymous	EN	I Consent	22-35	Male	Yes	Yes	Dont know	63	Yes	Angry	Less trusting	confused,Surprised,Unsure	Don't Know		To be able to work,Eyes,To be trusted,Ability to learn,Arms/ Legs	To have rights,Emotions,Feelings,Nose,Mouth											2				5		4		1	3		5	4	2		3
31/03/2020 17:20	31/03/2020 17:26	338	TRUE	31/03/2020 17:26	R_1N8lCHYaFg3ESed	anonymous	EN	I Consent	22-35	Female	Yes	No	Dont know	49	Dont Know	Confused	About the same	confused	Don't Know	Mouth,Feelings,Eyes,To be able to work,To have rights,Emotions	Ability to learn,Nose,To be trusted	Arms/ Legs	3	1		6		2		5	4				2				1			3					1
31/03/2020 19:29	31/03/2020 19:43	843	TRUE	31/03/2020 19:43	R_2fuJnW8zX2x5X5B	anonymous	EN	I Consent	22-35	Male	No	Depends on the job	No	30	Dont Know	Angry	About the same	Scared,Worried,confused	No		Eyes,To be trusted,To be able to work,Ability to learn,Emotions	Feelings,To have rights,Arms/ Legs,Mouth,Nose											1			5			4		3	2		4	5		3	1
31/03/2020 19:24	31/03/2020 19:46	1302	TRUE	31/03/2020 19:46	R_3dWVDEYNIh951UK	anonymous	EN	I Consent	16-21	Female	No	No	Yes	62	Yes	Angry	Less trusting	Scared,Worried,confused	No		Ability to learn,To be able to work,To be trusted,Arms/ Legs,Nose,Mouth,Eyes	Feelings,Emotions,To have rights											7	6	5		4		1		2	3				2		1
31/03/2020 19:34	31/03/2020 19:54	1176	TRUE	31/03/2020 19:54	R_sTNsgGRUqO5r52F	anonymous	EN	I Consent	22-35	Male	Yes	Yes	Yes	72	Yes	Angry,Confused	Less trusting	Scared,Worried,confused	No		To have rights,To be able to work,To be trusted,Emotions,Arms/ Legs,Ability to learn,Mouth,Feelings,Eyes	Nose											9	7		4	5	8	6	1	2	3			1
31/03/2020 19:47	31/03/2020 20:01	799	TRUE	31/03/2020 20:01	R_3m8YPIXYhP6P4h6	anonymous	EN	I Consent	16-21	Female	No	Maybe	Yes	75	Yes	Angry	Less trusting	Scared	No		Feelings,To be trusted,Eyes,Arms/ Legs,Mouth,Ability to learn,To be able to work	Emotions,To have rights,Nose											3	5			4	1	6		7	2			3	1
31/03/2020 19:50	31/03/2020 20:04	854	TRUE	31/03/2020 20:04	R_2ANp9EeFSnJyxSi	anonymous	EN	I Consent	16-21	Female	Yes	Yes	Yes	90	Yes	Angry	Less trusting	Worried,confused,Unsure	No	Eyes,Mouth	To be trusted,Arms/ Legs,To be able to work,Ability to learn	Feelings,Nose,Emotions,To have rights	1	2													2		4		3	1			2	3		1
31/03/2020 19:55	31/03/2020 20:06	669	TRUE	31/03/2020 20:06	R_PwBYKtgWRbdUkSt	anonymous	EN	I Consent	16-21	Female	Yes	Depends on the job	Yes	80	Yes	Angry	Less trusting	Scared,Worried,confused	No		Nose,Eyes,Mouth,To be able to work,To be trusted,Ability to learn	Arms/ Legs,Emotions,Feelings,To have rights											2	3	1				6		4	5				2	1	3
31/03/2020 19:51	31/03/2020 20:08	989	TRUE	31/03/2020 20:08	R_YYsdvXkgczugdy1	anonymous	EN	I Consent	16-21	Female	Yes	Depends on the job	Yes	75	No	Angry	Less trusting	Worried,Unsure	No		Ability to learn,To be able to work,To be trusted,Eyes,Arms/ Legs,Mouth	Feelings,Emotions,To have rights,Nose											4	6			5		1		2	3			4	2		1
31/03/2020 19:52	31/03/2020 20:08	950	TRUE	31/03/2020 20:08	R_3scax36Nh4IC3zQ	anonymous	EN	I Consent	22-35	Female	Yes	No	Yes	70	No	Angry	About the same	confused	No		Ability to learn,To be trusted,To be able to work,Arms/ Legs	To have rights,Eyes,Emotions,Mouth,Nose,Feelings															4		1		3	2	2	4	5	3		6
31/03/2020 19:47	31/03/2020 20:11	1440	TRUE	31/03/2020 20:11	R_31YHV8YLfh89y5W	anonymous	EN	I Consent	51+	Female	No	No	Dont know	41	Yes	Confused	About the same	Worried,confused,Unsure	No	To be able to work	To be trusted,Eyes,Mouth,Arms/ Legs,Nose	Emotions,To have rights,Feelings,Ability to learn									1		2	3	5		4					1				1		3	4
31/03/2020 19:59	31/03/2020 20:16	1043	TRUE	31/03/2020 20:16	R_2ruucIGDNZTxv41	anonymous	EN	I Consent	16-21	Female	No	No	No	30	Yes	Angry	Less trusting	Scared,Worried,confused	No	Emotions	Eyes,Arms/ Legs,Mouth	Feelings,Ability to learn,Nose,To have rights,To be trusted,To be able to work				1							1	3			2								3			1	2
31/03/2020 19:55	31/03/2020 20:17	1365	TRUE	31/03/2020 20:17	R_1gcjncgJqeoN1D5	anonymous	EN	I Consent	51+	Female	No	Depends on the job	Yes	42	Yes	Angry	Less trusting	Scared,Worried,Unsure	No		To be able to work,To be trusted,Eyes,Mouth,Ability to learn	Nose,Emotions,Feelings,Arms/ Legs,To have rights											3	4					5		1	2			1	2	4	3
31/03/2020 19:57	31/03/2020 20:21	1397	TRUE	31/03/2020 20:21	R_3mmyG7wCqaOfQs1	anonymous	EN	I Consent	22-35	Female	No	Depends on the job	Dont know	74	No	Angry	About the same	Worried,Surprised,Unsure	No		Ability to learn,To be trusted,To be able to work,Eyes,Mouth,Arms/ Legs	Nose,To have rights,Feelings,Emotions											4	5			6		1		3	2			1	4		3
31/03/2020 19:54	31/03/2020 20:21	1632	TRUE	31/03/2020 20:21	R_32JxVkP8dZeOmym	anonymous	EN	I Consent	51+	Male	No	Maybe	Yes	90	No	Angry	Less trusting	Scared	No		Feelings,Emotions,To be able to work,To have rights,Ability to learn,To be trusted	Nose,Eyes,Mouth,Arms/ Legs														2		1	5	4	3	6	2	3	1		4
31/03/2020 20:17	31/03/2020 20:27	634	TRUE	31/03/2020 20:27	R_3k1AhTPimPQGZSe	anonymous	EN	I Consent	16-21	Female	No	No	Yes	60	No	Angry	About the same	confused	No		Eyes,To be able to work,Ability to learn,Mouth,To be trusted	Emotions,Nose,To have rights,Arms/ Legs,Feelings											1	4					3		2	5			2	1	4	5
31/03/2020 19:56	31/03/2020 20:31	2097	TRUE	31/03/2020 20:31	R_1LOIvA71V7n5rUr	anonymous	EN	I Consent	16-21	Female	No	Maybe	Yes	80	No	Angry	Less trusting	Scared,Worried,confused	No		Nose,Ability to learn,To be trusted,Eyes,Mouth,To be able to work	Arms/ Legs,Emotions,Feelings,To have rights											4	5	1				2		6	3				2	1	3
31/03/2020 20:21	31/03/2020 20:37	966	TRUE	31/03/2020 20:37	R_1hRx570Y329DhQo	anonymous	EN	I Consent	22-35	Female	Yes	Depends on the job	No	40	Dont Know	Angry	About the same	confused	No		To be able to work,Mouth,Eyes,To be trusted,Ability to learn,To have rights,Emotions,Feelings	Arms/ Legs,Nose											3	2		7		8	5	6	1	4			2		1
31/03/2020 20:30	31/03/2020 20:42	754	TRUE	31/03/2020 20:42	R_308FzKFaBqhectL	anonymous	EN	I Consent	16-21	Female	No	Depends on the job	Dont know	60	No	Angry	More trusting	Worried,confused,Surprised	Yes		Eyes,Arms/ Legs,Ability to learn,To have rights,To be able to work,To be trusted	Mouth,Nose,Emotions,Feelings											1				2		3	4	5	6		1	2	3		4
31/03/2020 20:27	31/03/2020 20:44	1042	TRUE	31/03/2020 20:44	R_3F3avPDTxK9Ss14	anonymous	EN	I Consent	51+	Female	No	Yes	Yes	80	No	Angry	About the same	Worried,confused,Unsure	No		Mouth,Eyes,To be trusted,Ability to learn	To be able to work,To have rights,Feelings,Arms/ Legs,Emotions,Nose											2	1					4			3			6	5	4	3
31/03/2020 20:20	31/03/2020 20:50	1774	TRUE	31/03/2020 20:50	R_3kqaSCVlO7AXYEM	anonymous	EN	I Consent	51+	Female	Yes	Maybe	Yes	84	Yes	Angry	Less trusting	Unsure	No		Mouth,Nose,To be able to work,To be trusted,Ability to learn,Eyes,Arms/ Legs	To have rights,Emotions,Feelings											6	1	2		7		5		3	4				2		3
31/03/2020 20:40	31/03/2020 20:55	877	TRUE	31/03/2020 20:55	R_2A0SBjrjPPiTVNc	anonymous	EN	I Consent	16-21	Male	Yes	Depends on the job	Yes	70	Yes	Angry	More trusting	confused	No		Eyes,Ability to learn,To be trusted,Mouth,Nose,To be able to work,Arms/ Legs	Feelings,To have rights,Emotions											1	4	5		7		2		6	3				3		1
31/03/2020 20:43	31/03/2020 20:58	924	TRUE	31/03/2020 20:58	R_b9hvrK6Sw4BLtUl	anonymous	EN	I Consent	16-21	Female	No	Depends on the job	Dont know	40	Yes	Angry,Confused	Less trusting	confused	No		To have rights,Ability to learn,To be trusted	To be able to work,Emotions,Eyes,Mouth,Nose,Feelings,Arms/ Legs																	2	1		3	3	4	5	2	7	6
31/03/2020 20:27	31/03/2020 21:13	2753	TRUE	31/03/2020 21:13	R_1mVnaU4REuN2CED	anonymous	EN	I Consent	51+	Female	No	Depends on the job	No	44	Dont Know	Angry	Less trusting	Unsure	No		To be able to work,To be trusted	Arms/ Legs,Mouth,Eyes,Nose,Emotions,To have rights,Feelings,Ability to learn																			1	2	3	2	4	5	1	7	8
31/03/2020 20:48	31/03/2020 21:35	2817	TRUE	31/03/2020 21:35	R_RlVIGXpzUJ4EK7D	anonymous	EN	I Consent	51+	Male	No	Maybe	No	50	Yes	Angry	Less trusting	confused	Yes		Arms/ Legs,Emotions,Ability to learn,Feelings,Eyes,To have rights,To be able to work,Mouth,Nose,To be trusted												5	8	9	2	1	4	3	6	7	10
31/03/2020 21:04	31/03/2020 21:42	2259	TRUE	31/03/2020 21:42	R_xsaFeTyMoBUdZ8l	anonymous	EN	I Consent	16-21	Female	No	Depends on the job	No	29	Yes	Angry,Sad	Less trusting	Worried,confused,Unsure	No		Ability to learn,Mouth,Eyes,To be able to work,Arms/ Legs,To be trusted	Feelings,To have rights,Nose,Emotions											3	2			5		1		4	6			3	4		1
31/03/2020 22:56	31/03/2020 23:11	891	TRUE	31/03/2020 23:11	R_2QmPi4t1qaGk2MG	anonymous	EN	I Consent	22-35	Female	No	Depends on the job	Yes	68	No	Angry	Less trusting	Worried	No		Mouth,Eyes,Ability to learn,To be able to work,To be trusted	To have rights,Feelings,Emotions,Nose,Arms/ Legs											2	1					3		4	5			4	3	5	2
31/03/2020 23:21	31/03/2020 23:30	519	TRUE	31/03/2020 23:30	R_ThGVPCpfNYtJUJ3	anonymous	EN	I Consent	22-35	Female	No	Depends on the job	No	46	No	Angry	Less trusting	confused,Unsure	No		Nose,Ability to learn,To be trusted,To be able to work,Arms/ Legs,Mouth	Emotions,Eyes,To have rights,Feelings												6	1		5		2		4	3	2			1		4
31/03/2020 23:20	31/03/2020 23:33	788	TRUE	31/03/2020 23:33	R_2f0UVrKR4Bbo9TP	anonymous	EN	I Consent	16-21	Male	No	Yes	Yes	60	Yes	Angry	Less trusting	Scared,Worried,confused	No		To be able to work,Feelings,Eyes,Emotions,Mouth,Arms/ Legs,To be trusted,Ability to learn	Nose,To have rights											3	5		4	6	2	8		1	7			1
01/04/2020 00:02	01/04/2020 00:16	821	TRUE	01/04/2020 00:16	R_1CvitDtIlHuBjRy	anonymous	EN	I Consent	16-21	Male	No	Depends on the job	No	50	No	Angry	About the same	Worried,confused	No		Mouth,Eyes,Nose,To be trusted,To be able to work,Arms/ Legs	Emotions,Feelings,To have rights,Ability to learn											2	1	3		6				5	4				1		2	4
01/04/2020 00:45	01/04/2020 01:00	898	TRUE	01/04/2020 01:00	R_2TLuwsM4vJacMm5	anonymous	EN	I Consent	51+	Male	Yes	Depends on the job	Dont know	50	Yes	Angry	About the same	I Don't Know	No		Ability to learn,Eyes,Mouth,Arms/ Legs,To be able to work	Nose,Feelings,Emotions,To have rights,To be trusted											2	3			4		1		5				1	3		2
01/04/2020 02:48	01/04/2020 02:59	659	TRUE	01/04/2020 02:59	R_3J7M06vWZkLd4Ee	anonymous	EN	I Consent	22-35	Female	No	Depends on the job	Dont know	40	Yes	Angry	More trusting	confused	No		Eyes,Ability to learn,To be trusted,To be able to work,Arms/ Legs	Mouth,Feelings,Emotions,Nose,To have rights											1				5		2		4	3		1	4	3		2
01/04/2020 06:51	01/04/2020 07:05	822	TRUE	01/04/2020 07:05	R_1n1ko92bwVZGTAC	anonymous	EN	I Consent	36-50	Female	No	Depends on the job	No	35	Yes	Angry	Less trusting	confused	No		Eyes,Mouth,Nose,Arms/ Legs,To be able to work	Emotions,Ability to learn,To be trusted,Feelings,To have rights											1	2	3		4				5					1		4	2
01/04/2020 08:07	01/04/2020 08:21	832	TRUE	01/04/2020 08:21	R_OHwycf1XDxGpt8l	anonymous	EN	I Consent	36-50	Female	Yes	Depends on the job	Yes	80	Dont Know	Angry	About the same	Worried,confused	Yes		To be able to work,Emotions,To be trusted,Eyes,Mouth,Arms/ Legs,Feelings,Ability to learn	To have rights,Nose											4	5		2	6	7	8		1	3			2
01/04/2020 08:33	01/04/2020 08:58	1485	TRUE	01/04/2020 08:58	R_273TDQjx6VJohXJ	anonymous	EN	I Consent	16-21	Male	No	Depends on the job	Dont know	60	No	Angry,Confused	Less trusting	Scared,Worried,Unsure	No		To be trusted,Arms/ Legs,To be able to work,Ability to learn	To have rights,Eyes,Nose,Emotions,Mouth,Feelings															2		4		3	1	2	5	3	4		6
01/04/2020 09:41	01/04/2020 09:53	724	TRUE	01/04/2020 09:53	R_2ZP629tg4kT3pS8	anonymous	EN	I Consent	16-21	Male	No	Depends on the job	Dont know	69	No	Don't know	About the same	Unsure	No		Ability to learn,To be able to work,Arms/ Legs,Eyes,To be trusted,Mouth,Nose	Emotions,To have rights,Feelings											4	6	7		3		1		2	5				1		3
01/04/2020 10:38	01/04/2020 10:49	684	TRUE	01/04/2020 10:49	R_Okjl0cvGVxHfsUp	anonymous	EN	I Consent	16-21	Female	No	Depends on the job	No	20	No	Angry	About the same	Scared,Worried,confused	No		Arms/ Legs,To be trusted,To be able to work	To have rights,Ability to learn,Feelings,Emotions,Nose,Mouth,Eyes															1				3	2	7	6	5	4		3	2
01/04/2020 12:23	01/04/2020 12:44	1261	TRUE	01/04/2020 12:44	R_3FR8Y35D157LRSC	anonymous	EN	I Consent	22-35	Male	No	Maybe	Yes	60	Dont Know	Angry	Less trusting	Worried	No		Eyes,Mouth,To be able to work,Arms/ Legs,To be trusted,Ability to learn	Nose,Emotions,To have rights,Feelings											1	2			4		6		3	5			1	2		4
01/04/2020 15:56	01/04/2020 16:09	779	TRUE	01/04/2020 16:09	R_2R3uEOhU1lgkrCj	anonymous	EN	I Consent	16-21	Male	No	Depends on the job	Yes	66	No	Angry	Less trusting	Worried,confused,Unsure	No		Eyes,Ability to learn,To be able to work,Arms/ Legs	Mouth,Nose,Feelings,To have rights,To be trusted,Emotions											1				4		2		3			1	2	6		3
01/04/2020 16:12	01/04/2020 16:23	645	TRUE	01/04/2020 16:23	R_XuE8EeEIdPSop2h	anonymous	EN	I Consent	16-21	Female	Yes	Depends on the job	Yes	83	No	Angry	About the same	Scared	No		Feelings,Arms/ Legs,Emotions,Mouth,Ability to learn,Nose,Eyes,To be able to work,To be trusted	To have rights											7	4	6	3	2	1	5		8	9
01/04/2020 18:34	01/04/2020 18:49	898	TRUE	01/04/2020 18:49	R_3ezh6b9k6pcX11g	anonymous	EN	I Consent	36-50	Female	No	Depends on the job	Dont know	63	No	Angry	Less trusting	Unsure	No		Eyes,Mouth,Ability to learn,To be able to work	Feelings,To be trusted,To have rights,Emotions,Arms/ Legs,Nose											1	2					3		4				6	4	5	1
01/04/2020 20:09	01/04/2020 20:24	890	TRUE	01/04/2020 20:24	R_1jjQKwYtfxQtDpS	anonymous	EN	I Consent	16-21	Female	No	Depends on the job	Yes	65	No	Angry	About the same	Unsure	No		To be able to work,Ability to learn,To be trusted	Emotions,Arms/ Legs,Eyes,Nose,To have rights,Mouth,Feelings																	2		1	3	3	6	4	1	2	7
01/04/2020 23:41	01/04/2020 23:58	1014	TRUE	01/04/2020 23:58	R_3g5cQfqRCDiUkLu	anonymous	EN	I Consent	22-35	Female	No	No	No	2	No	Don't know	About the same	Worried,Unsure,I Don't Know	No			Mouth,Eyes,To have rights,Nose,Emotions,Arms/ Legs,Ability to learn,To be able to work,Feelings,To be trusted																					2	1	4	5	6	9	7
02/04/2020 00:37	02/04/2020 00:57	1193	TRUE	02/04/2020 00:57	R_30uXilI2ef6EnRQ	anonymous	EN	I Consent	22-35	Female	No	Depends on the job	Dont know	55	No	Angry	Less trusting	Scared,Worried,confused	No		Eyes,Emotions,Mouth,To be trusted,Arms/ Legs,To have rights,To be able to work,Feelings,Ability to learn	Nose											1	3		2	5	8	9	6	7	4			1
02/04/2020 06:27	02/04/2020 06:41	862	TRUE	02/04/2020 06:41	R_25z3jsCQqOi5oeG	anonymous	EN	I Consent	51+	Male	Yes	Depends on the job	Dont know	40	Dont Know	Angry	About the same	confused	No		Eyes,To have rights,To be trusted,To be able to work,Arms/ Legs,Ability to learn	Feelings,Emotions,Mouth,Nose											1				5		6	2	4	3		3	4	2		1
02/04/2020 07:54	02/04/2020 08:14	1183	TRUE	02/04/2020 08:14	R_1jTV8g9OWLmiD6X	anonymous	EN	I Consent	36-50	Female	No	Depends on the job	Yes	60	No	Angry	Less trusting	confused,Surprised,Unsure	No		To be able to work,To have rights,Eyes,Ability to learn,Feelings,To be trusted,Arms/ Legs	Mouth,Nose,Emotions											3				7	5	4	2	1	6		1	2	3
02/04/2020 10:49	02/04/2020 11:25	2186	TRUE	02/04/2020 11:25	R_1P8dr7ZbZ1kaHQ0	anonymous	EN	I Consent	22-35	Female	No	Maybe	Yes	75	Yes	Angry	Less trusting	Worried,confused,Unsure	Don't Know		Arms/ Legs,Mouth,Eyes,To be able to work,Ability to learn,To be trusted,To have rights	Emotions,Feelings,Nose											3	2			1		5	7	4	6			3	1		2
02/04/2020 15:27	02/04/2020 15:51	1443	TRUE	02/04/2020 15:51	R_6XbNlk7rYNOX5E5	anonymous	EN	I Consent	22-35	Female	Yes	Depends on the job	Dont know	45	Yes	Angry	More trusting	Worried,confused,Unsure	No		To be able to work,Arms/ Legs,Mouth,Nose,Emotions,Eyes,To be trusted,Feelings,Ability to learn,To have rights												6	3	4	5	2	8	9	10	1	7
02/04/2020 18:37	02/04/2020 19:30	3196	TRUE	02/04/2020 19:30	R_214XMwzTOYdr295	anonymous	EN	I Consent	22-35	Female	Yes	Depends on the job	Yes	91	No	Angry	Less trusting	Scared,confused	No		Eyes,Arms/ Legs,Emotions,Ability to learn,To be able to work,To be trusted	Mouth,Nose,Feelings,To have rights											1			3	2		4		5	6		1	2			3
02/04/2020 23:57	03/04/2020 00:30	1970	TRUE	03/04/2020 00:30	R_31aefbaMVKgcOqA	anonymous	EN	I Consent	36-50	Female	No	Maybe	No	30	No	Angry	About the same	Worried,confused,Unsure	No		To be trusted,Ability to learn,Mouth,Eyes,Arms/ Legs,To be able to work	To have rights,Feelings,Emotions,Nose											4	3			5		2		6	1			4	3		2
03/04/2020 01:13	03/04/2020 01:27	821	TRUE	03/04/2020 01:27	R_UhFnK17AqsgTxvz	anonymous	EN	I Consent	16-21	Female	No	Yes	Yes	80	Dont Know	Angry	More trusting	Worried,confused,Unsure	No		Eyes,Mouth,Arms/ Legs,To be able to work,To be trusted,To have rights	Nose,Emotions,Ability to learn,Feelings											1	2			3			6	4	5			1	2		4	3
03/04/2020 01:59	03/04/2020 02:19	1254	TRUE	03/04/2020 02:19	R_1lv3WL4RKYW4G1f	anonymous	EN	I Consent	36-50	Female	Yes	Depends on the job	Yes	51	Yes	Angry	Less trusting	Scared,Worried	Yes		Ability to learn,To be able to work,Eyes,Mouth,To be trusted,Arms/ Legs,Feelings	Emotions,Nose,To have rights											3	4			6	7	1		2	5			2	1
03/04/2020 06:45	03/04/2020 06:59	855	TRUE	03/04/2020 06:59	R_ZEO8iMZcL3auoBb	anonymous	EN	I Consent	22-35	Male	Yes	Yes	Yes	56	Yes	Angry,Confused	About the same	confused,Unsure,I Don't Know	No		Ability to learn,To be trusted,Arms/ Legs,To be able to work	To have rights,Nose,Eyes,Feelings,Mouth,Emotions															3		1		4	2	3	5	2	6		4
03/04/2020 12:04	03/04/2020 12:16	722	TRUE	03/04/2020 12:16	R_BS8hrjxqp7MG21r	anonymous	EN	I Consent	22-35	Female	Yes	Maybe	Yes	56	Yes	Angry	Less trusting	Surprised	Yes	To be able to work,Feelings	Ability to learn,Emotions,Arms/ Legs,Eyes	To be trusted,To have rights,Nose,Mouth						2			1		4			2	3		1					4	3
03/04/2020 14:33	03/04/2020 14:52	1093	TRUE	03/04/2020 14:52	R_2zAVyun6AvQJ8Do	anonymous	EN	I Consent	22-35	Male	Yes	Yes	Yes	80	Dont Know	Angry	About the same	Happy,Unsure,I Don't Know	No		Eyes,Mouth,Emotions,To be able to work,Arms/ Legs,To be trusted,Ability to learn,Feelings	Nose,To have rights											1	2		3	5	8	7		4	6			1
03/04/2020 14:48	03/04/2020 15:00	689	TRUE	03/04/2020 15:00	R_2RUhK4y4IqSAUyz	anonymous	EN	I Consent	22-35	Male	Yes	Yes	Yes	74	Dont Know	Angry	Less trusting	Scared,confused,Angry	No	Eyes,Emotions,Arms/ Legs,To be able to work,Feelings	To have rights,To be trusted	Nose,Ability to learn,Mouth	1			2	3	5			4									1		2		3	1				2
03/04/2020 20:32	03/04/2020 20:51	1140	TRUE	03/04/2020 20:51	R_322Pz94WJpjnEWc	anonymous	EN	I Consent	22-35	Female	No	Depends on the job	No	30	Yes	Don't know	About the same	confused,Unsure	Don't Know	To be trusted,To be able to work	Eyes,Mouth,Nose	Feelings,Emotions,To have rights,Ability to learn,Arms/ Legs									2	1	1	2	3											2	5	1	4
03/04/2020 19:23	04/04/2020 03:05	27748	TRUE	04/04/2020 03:05	R_1rizqb6wOf2twyv	anonymous	EN	I Consent	22-35	Male	No	Depends on the job	Yes	65	Yes	Angry	More trusting	Scared	Don't Know		To be able to work,Eyes,Feelings,Emotions,To be trusted,Arms/ Legs,Ability to learn,Mouth	To have rights,Nose											2	8		4	6	3	7		1	5			2
04/04/2020 15:28	04/04/2020 15:46	1063	TRUE	04/04/2020 15:46	R_5nGoXs6swLLN2Rb	anonymous	EN	I Consent	51+	Male	Yes	Depends on the job	Dont know	70	Yes	Angry	Less trusting	confused,Angry,Unsure	Yes		Eyes,Mouth,Arms/ Legs,Ability to learn,To be able to work,To be trusted	Emotions,Nose,Feelings,To have rights											1	2			3		4		5	6			2	1		3
04/04/2020 15:49	04/04/2020 16:02	741	TRUE	04/04/2020 16:02	R_3m9qs8s2skikiym	anonymous	EN	I Consent	22-35	Female	No	Depends on the job	Yes	80	Yes	Angry	Less trusting	Worried	No		To be trusted,To be able to work,Emotions,Ability to learn,Arms/ Legs	To have rights,Feelings,Eyes,Nose,Mouth														3	5		4		2	1	3	5	4			2
05/04/2020 01:11	05/04/2020 02:45	5606	TRUE	05/04/2020 02:45	R_sbVDd8kfuyvueyZ	anonymous	EN	I Consent	51+	Male	Yes	Maybe	Dont know	30	No	Angry	Less trusting	I Don't Know	Yes		Eyes,Mouth,Ability to learn,To be trusted,To have rights,Feelings,To be able to work,Nose,Emotions,Arms/ Legs												1	2	8	9	10	6	3	5	7	4
05/04/2020 09:39	05/04/2020 09:52	781	TRUE	05/04/2020 09:52	R_1q3CXPPjUfh2X7X	anonymous	EN	I Consent	22-35	Female	No	Depends on the job	Dont know	46	Yes	Angry	More trusting	Worried	No		Eyes,Mouth,Ability to learn,To be able to work,Arms/ Legs	Feelings,To have rights,To be trusted,Nose,Emotions											1	2			5		3		4				4	5		1
05/04/2020 12:28	05/04/2020 12:55	1605	TRUE	05/04/2020 12:55	R_0qQnoXzRxYpDPJD	anonymous	EN	I Consent	36-50	Female	No	Depends on the job	Dont know	25	No	Angry	About the same	Unsure	No		Emotions,To be able to work,Ability to learn,Feelings,To be trusted	Nose,Eyes,Mouth,Arms/ Legs,To have rights														1		4	3		2	5	2	3	1		4
05/04/2020 17:19	05/04/2020 17:31	707	TRUE	05/04/2020 17:31	R_wQQmc88zTGJrpxn	anonymous	EN	I Consent	16-21	Female	No	Depends on the job	Dont know	50	Yes	Angry,Confused	About the same	Scared,confused,Unsure	No		To be trusted,To be able to work,Ability to learn,Feelings,Arms/ Legs,Emotions	To have rights,Eyes,Nose,Mouth														6	5	4	3		2	1	2	4	3
06/04/2020 06:43	06/04/2020 07:44	3631	TRUE	06/04/2020 07:44	R_1eRXxliHtPJRnls	anonymous	EN	I Consent	16-21	Female	Yes	Depends on the job	No	20	Dont Know	Confused,Don't know	About the same	confused,Surprised,Unsure	No	Arms/ Legs,Nose,Mouth,Eyes	Ability to learn,Feelings,To be able to work,To be trusted,To have rights	Emotions	4	3	2		1											2	1	5	3	4				1
06/04/2020 08:33	06/04/2020 08:46	774	TRUE	06/04/2020 08:46	R_wZfOzHEAk4gHCnv	anonymous	EN	I Consent	22-35	Female	No	Maybe	Yes	79	No	Angry,Confused	Less trusting	Worried,confused,Unsure	No		Ability to learn,Arms/ Legs,Emotions,To be able to work,To be trusted,Mouth,Eyes	To have rights,Nose,Feelings											7	6		3	2		1		4	5			2			3
06/04/2020 17:43	06/04/2020 17:54	691	TRUE	06/04/2020 17:54	R_31t1DWuMW0ce7Li	anonymous	EN	I Consent	16-21	Male	Yes	No	No	9	Yes	Confused	Less trusting	Scared,Worried,confused	Yes		Nose,Eyes,Mouth,To be trusted,Ability to learn,Arms/ Legs,Emotions	Feelings,To have rights,To be able to work											2	3	1	7	6		5			4						1
07/04/2020 11:06	07/04/2020 11:19	738	TRUE	07/04/2020 11:19	R_rrturpwObebzkHv	anonymous	EN	I Consent	16-21	Female	Yes	Maybe	Yes	80	Yes	Angry	Less trusting	Scared,Worried,confused	No		To be able to work,Feelings,Arms/ Legs,Eyes,Ability to learn,Nose,Mouth	To be trusted,To have rights,Emotions											4	7	6		3	2	5		1					3
07/04/2020 19:53	07/04/2020 20:09	953	TRUE	07/04/2020 20:09	R_3MyBXaZFHZiOteu	anonymous	EN	I Consent	22-35	Male	Yes	No	Yes	90	Dont Know	Angry,Happy	Less trusting	Happy,Surprised,Unsure	No	To be trusted	To be able to work,Ability to learn,Feelings,Mouth,Emotions,Arms/ Legs,Eyes	To have rights,Nose										1	7	4		5	6	3	2		1				2
07/04/2020 20:34	07/04/2020 20:50	971	TRUE	07/04/2020 20:50	R_1ruh7dwoa4AMJEj	anonymous	EN	I Consent	16-21	Female	No	Depends on the job	Yes	70	Yes	Angry	Less trusting	confused	No		Ability to learn,To be able to work,Arms/ Legs,Mouth,Nose,Eyes	Emotions,Feelings,To be trusted,To have rights											6	4	5		3		1		2					1		2
07/04/2020 20:41	07/04/2020 20:58	1034	TRUE	07/04/2020 20:58	R_2wQYATQxLhggzTZ	anonymous	EN	I Consent	36-50	Female	Yes	Depends on the job	Dont know	66	Yes	Angry	Less trusting	Worried	No		Mouth,Nose,To be trusted,Arms/ Legs,Eyes,Ability to learn,To be able to work	Feelings,Emotions,To have rights											5	1	2		4		6		7	3				2		1
07/04/2020 22:50	07/04/2020 23:03	745	TRUE	07/04/2020 23:03	R_3qVFAdyQ0UuQR62	anonymous	EN	I Consent	22-35	Female	No	No	No	0	No	Angry	Less trusting	Scared,Worried,confused	No		Eyes,Mouth,To be able to work	Emotions,To have rights,Nose,To be trusted,Feelings,Ability to learn,Arms/ Legs											1	2							3				3	1	7	5	6
08/04/2020 12:11	08/04/2020 12:24	816	TRUE	08/04/2020 12:24	R_3Je0TT5v5OWfFn6	anonymous	EN	I Consent	22-35	Male	No	Yes	Yes	95	No	Angry,Confused	About the same	Worried,Unsure	Yes		To be able to work,Eyes,To be trusted,Nose,Ability to learn,Mouth,Arms/ Legs	Feelings,To have rights,Emotions											2	6	4		7		5		1	3				3		1
08/04/2020 12:56	08/04/2020 13:18	1328	TRUE	08/04/2020 13:18	R_3MPSVRFZTmwHrwB	anonymous	EN	I Consent	16-21	Male	No	No	Dont know	57	Yes	Angry	Less trusting	Worried	Yes		To be able to work,Ability to learn,Arms/ Legs,Mouth,Eyes,To be trusted	Emotions,To have rights,Nose,Feelings											5	4			3		2		1	6			3	1		4
[truncated: 106 more columns]
